# Supplementary material for: Perceptions of Sheep Farmers and District Veterinarians towards Sheep Disease Management in New South Wales, Australia
Source: Animals (Basel). 2024 Apr 22;14(8):1249. doi: 10.3390/ani14081249 (PMC11047500; doi:10.3390/ani14081249)
Supplement: Supplementary file 1 [file animals-14-01249-s001.zip]

Archive with 2 entries (2 files):
- File S1 Farmers' sheep health questionnaire.pdf
- File S2 District Veterinarian questionnaire.pdf
